# Supplementary material for: The Hidden Influences: Psychological Drivers of Medical Practice Variation
Source: J Clin Med. 2025 Oct 20;14(20):7396. doi: 10.3390/jcm14207396 (PMC12565173; doi:10.3390/jcm14207396)
Supplement: Supplementary file 1 [file jcm-14-07396-s001.zip]

Archive with 1 entries (1 files):
- jcm-3855180-supplementary.pdf
